# Supplementary material for: Extraction and Quantification of Azelaic Acid from Different Wheat Samples (Triticum durum Desf.) and Evaluation of Their Antimicrobial and Antioxidant Activities
Source: Molecules. 2023 Feb 24;28(5):2134. doi: 10.3390/molecules28052134 (PMC10003986; doi:10.3390/molecules28052134)
Supplement: Supplementary file 1 [file molecules-28-02134-s001.zip]

Archive with 1 entries (1 files):
- molecules-2187927-supplementary.xlsx
