# Supplementary material for: Extraction and Quantification of Azelaic Acid from Different Wheat Samples (Triticum durum Desf.) and Evaluation of Their Antimicrobial and Antioxidant Activities
Source: Molecules. 2023 Feb 24;28(5):2134. doi: 10.3390/molecules28052134 (PMC10003986; doi:10.3390/molecules28052134)
Supplement: Supplementary file 1 [file molecules-28-02134-s001.zip › molecules-2187927-supplementary.xlsx]

## Sheet: matrix PCA
		CLA	ng/mL AzA	ABTS	DPPH	TPC	MIC E.COLI	MIC S.AUREUS	MIC S.PYOGENES	MIC P.AUREGINOSA	MIC C.ALBICANS	MIC M.FURFUR
1	F Water extraction	Whole grain	9579.95	0.402	0.015	6.02	5	5	2.5	5	2.5	2.5
2	D Water extraction	Whole grain	0	0.008	0.002	5.66	0	0	0	0	0	0
3	F Water and ultra-sound extraction	Whole grain	0	0.009	0.001	0.34	0	0	0	0	0	0
4	DWater and ultra-sound extraction	Whole grain	0	0.343	0.026	7.79	0	0	0	0	0	0
5	F Hydroalcoholic 70% and ultra-sound extraction	Whole grain	4711.96	1.059	0.017	13.05	0.508	0.625	0.156	5	0.391	0.176
6	D Hydroalcoholic 70% and ultra-sound extraction	Whole grain	2288	0.182	0.004	56.13	0	0	0	0	0	0
7	F Hydroalcoholic 70% maceration	Whole grain	5805.88	3.643	0.089	22.1	0.703	1.093	0.313	1.41	0.313	0.195
8	D Hydroalcoholic 70% maceration	Whole grain	1245.22	0.036	0.003	91.4	0	0	0	0	0	0
9	F Naviglio	Whole grain	34911.1	0.678	0.2	10.48	2.5	5	2.5	5	2.5	2.5
10	F Water extraction	Wheat flour	9193.89	1.165	0	69.48	5	5	5	5	5	5
11	D Water extraction	Wheat flour	0	0.001	0.002	60.39	0	0	0	0	0	0
12	F Water and ultra-sound extraction	Wheat flour	5927.87	0.506	0	66.03	5	2.5	1.72	5	2.5	2.81
13	D Water and ultra-sound extraction	Wheat flour	0	0.009	0.001	7.99	0	0	0	0	0	0
14	F Hydroalcohlic 70% and ultra-sound extraction	Wheat flour	1510.84	3.572	0.228	52.27	0.625	0.937	0.176	5	0.508	0.313
15	D Hydroalcoholic 70% and ultra-sound extraction	Wheat flour	1994.84	0.044	0	7.99	0	0	0	0	0	0
16	F Hydroalcoholic 70% maceration	Wheat flour	1961.39	2.965	0.103	50.77	0.781	1.562	0.156	5	0.469	0.313
17	D Hydroalcoholic 70% maceration	Wheat flour	0	0.068	0.003	66.84	0	0	0	0	0	0
